# Supplementary material for: Natural Merosesquiterpenes Activate the DNA Damage Response via DNA Strand Break Formation and Trigger Apoptotic Cell Death in p53-Wild-Type and Mutant Colorectal Cancer
Source: Cancers (Basel). 2021 Jun 30;13(13):3282. doi: 10.3390/cancers13133282 (PMC8268692; doi:10.3390/cancers13133282)
Supplement: Supplementary file 1 [file cancers-13-03282-s001.zip]

Archive with 1 entries (1 files):
- cancers-1245175-supplementary.pdf
